# Supplementary material for: Discovery and Optimization of Indoline-Based Compounds as Dual 5-LOX/sEH Inhibitors: In Vitro and In Vivo Anti-Inflammatory Characterization
Source: J Med Chem. 2022 Nov 1;65(21):14456–80. doi: 10.1021/acs.jmedchem.2c00817 (PMC9661480; doi:10.1021/acs.jmedchem.2c00817)
Supplement: Supplementary file 2 — jm2c00817_si_002.csv [file jm2c00817_si_002.csv]

Compound_ID	SMILES	5-LOX residual activity at 10 micromolar on PMNL	IC50 (micromolar) on PMNL	Isolated 5-LOX residual activity (10 micromolar)	IC50 on isolated 5-LOX (micromolar)	Residual activity for isolated sEH (1 micromolar)	Residual activity of isolated sEH (10 micromolar)	IC50 for isolated sEH (micromolar)
4	CC1=CC=C(N(C(C2CCCCC2)=O)C(C34N(CC5=CC=C(C(O)=O)C=C5)C(CS4)=O)=O)C3=C1	46.2 ± 8.7	>10	>100	>10
5	CC1=CC=C(N(C(C2CCCCC2)=O)C(C34N(CCCC(O)=O)C(CS4)=O)=O)C3=C1	84.1 ± 7.5	>10
8	CC1=CC=C(N(C(C2CCCCC2)=O)C(C34N(CCCNC(C5=C(F)C(F)=C(F)C(F)=C5F)=O)C(CS4)=O)=O)C3=C1	100	>10
10	CC1=CC=C(N(C(C2CCCCC2)=O)C(C34N(CCCNC(N)=N)C(CS4)=O)=O)C3=C1	100	>10
13	CC1=CC=C(N(C)C([C@]23N(C(C4CCCCC4)=O)[C@H](C(OCC)=O)CS3)=O)C2=C1	100
17	CC(C)C[C@H](NC(OCC1=CC=CC=C1)=O)[C@H]2N(C(N(CCCN)C3=O)=O)[C@H]3CS2	88.9±7.6	>10
18	CC(C)C[C@H](NC(OCC1=CC=CC=C1)=O)[C@H]2N(C(N(CCCNC(N)=N)C3=O)=O)[C@H]3CS2	100	>10
21	O=C(NCC(C)(C)C)N1C2=CC=C(NCC3=CC=C(F)C=C3)C=C2CC1	63.7±4.6	>10	53.7±10.1	> 10	91.4±11.0	70.7±14.4	> 10
43	S=C(NCC(C)(C)C)NC1=CC=C(N(CC2=CC=C(F)C=C2)CC3)C3=C1	2.6 ± 0.8	1.38±0.23	7.8±0.3	0.45±0.11	20.1±3.6		1.39± 0.45
44	CC(C)(C)CNC(NC1=CC=C(N(CCC2=CC=C(F)C=C2)CC3)C3=C1)=S	21.3±5.4	4.87±0.41	48.0±13.3	0.38±0.05	53.8±8.4	28.4±6.6	1.14±0.29
45	CC(C)(C)CNC(NC1=CC=C(N(CC2=CC=C(C3=CC=CC=C3)C=C2)CC4)C4=C1)=S	101.9±17.2	>10	49.8±4.6	1.48±0.48	64.6±9.6	65.3±13.1	> 10
46	CC(C)(C)CNC(NC1=CC=C(N(CC2=CC=C(C=CC=C3)C3=C2)CC4)C4=C1)=S	70.4±3.8	>10	49.5±5.9	1.02±0.44	48.2±5.7	27.4±5.8	0.91±0.24
48	OCCCCN1C2=CC=C(NC(NCC(C)(C)C)=S)C=C2CC1	40.9±8.5	>10	17.2±8.5	9.02±4.20	76.7±2.7	30.2±2.0	13.86±1.60
49	CC(C)(C)CNC(NC1=CC=C(N(CC2=CC=C(OCOC)C=C2)CC3)C3=C1)=S	21.0±7.3	>10	54.9±10.9	> 10	68.5±12.5	33.80±5.6	2.40±0.80
50	S=C(NCC1=CC=CC=C1)NC2=CC=C(N(CC3=CC=C(F)C=C3)CC4)C4=C2	14.7±12.1	0.95±0.15	44.2±6.7	0.57±0.12	67.3±2.2	35.5±6.5	3.86±0.79
51	FC(C=C1)=CC=C1CN(CC2)C(C2=C3)=CC=C3NC(NC4=CC=CC=C4)=S	20.6±7.3	1.98±0.32	24.7±5.8	0.16±0.05	70.2±8.5	45.6±10.0	10.39±0.37
52	FC(C=C1)=CC=C1CN(CC2)C(C2=C3)=CC=C3NC(NC4=CC=C(C(O)=O)C=C4)=S	90.6±4.0	>10	25.0±2.6	2.29±0.46	86.7±8.8	79.7±9.5	> 10
53	CC(C)(C)CNC(NC1=CC=C(N(CC2=CC=C(F)C=C2)CC3)C3=C1)=N	67.9±4.94	>10	4.1±0.5	1.42±0.23	98.0±10.8	91.7±17.1	> 10
54	O=C(NC1CCCCC1)NC2=CC=C(N(CC3=CC=C(F)C=C3)CC4)C4=C2	58.1±5.3	>10	5.7±1.0	0.28±0.02	7.3±1.9	6.9±2.2	0.061±0.003
55	CC(C)(C)CNC(NC1=CC=C(N(CC2=CC=C(F)C=C2)CC3)C3=C1)=O	34.4±5.1	NC	4.7±1.1	0.18±0.05	2.0±0.6	4.7±3.2	0.10±0.01
56	O=S(NC1=CC=C(N(CC2=CC=C(F)C=C2)CC3)C3=C1)(C4CCCCC4)=O	100	>10
57	S=C(NCC(C)(C)C)NC1=CC=C(N(CCCCN)CC2)C2=C1	88.7±3.2	>10	48.5±7.7	> 10	77.5±10.2	96.5±18.8	> 10
58	CC(C)(C)CNC(NC1=CC=C(N(CC2=CC=C(O)C=C2)CC3)C3=C1)=S	21.5±15.8	2.90±0.75	25.5±5.8	5.10±2.92	56.6±7.7	31.7±13.3	0.79±0.52
68	CC(C)(C)CNC(NC1=CC=C(N(C(C2=CC=C(F)C=C2)=O)CC3)C3=C1)=S	80.1±4.8	>10	103.0±6.3	> 10	68.1±4.0	55.6±7.4	>10
69	CC(C)(C)CNC(NC1=CC=C(N(C(CC2=CC=C(F)C=C2)=O)CC3)C3=C1)=S	85.0±1.8	>10	83.6±12.	> 10	58.3±7.0	91.2±22.6	>10
73	S=C(NCC(C)(C)C)NC1=CC=C(N(CC2=CC=C(N=O)C=C2)CC3)C3=C1	1.1±0.1	0.59±0.09	1.21±0.22	0.41±0.01	22.6±5.6	10.1±4.2	0.43±0.10
77	CC(C)(C)CNC(NC1=CC=C(N(CC2=CC=C(F)C=C2)C=C3)C3=C1)=S	81.9±8.3	>10	100.0±15.8	> 10	60.9±2.6	34.4±2.8	2.12±1.06
82	CC(C)(C)CNC(NC1=CC=C(N(CC2=CC=C(F)C=C2)C3=C4C=CC=C3)C4=C1)=S	103.2±4.2	>10	100.0±10.4	> 10	81.9±8.7	67.5±12.5	>10
